# Supplementary material for: A promising resilience parameter for breeding: the use of weight and feed trajectories in growing pigs
Source: J Anim Sci Biotechnol. 2023 Aug 1;14:101. doi: 10.1186/s40104-023-00901-9 (PMC10391771; doi:10.1186/s40104-023-00901-9)
Supplement: Supplementary file 3 — Additional file 3: Table S1. Genetic correlations between all trait combinations using bivariate models. [file 40104_2023_901_MOESM3_ESM.xlsx]

## Sheet: Sheet1
trait1	trait2	heritability1	heritability2	Genetic_correlation	Standard error genetic correlation
A	B	6.8	8.9	-0.46	0.07
A	lag_1_difference	6.5	6.1	-0.04	0.1
A	skewness_difference	6.8	3.6	0.04	0.12
A	mean_speed	6.9	20.1	-0.21	0.11
A	straight_1	6.6	15.3	0.53	0.11
A	adg_station	6.9	16.4	0.35	0.1
A	average_FI_station	6.4	33.6	-0.06	0.1
A	fcr_station	6.3	22.8	-0.54	0.1
A	QR_FI	7.1	9.4	-0.34	0.11
A	QR_visit_time	7	16.3	-0.34	0.11
A	lnvar_weight_standard	6.7	12.1	-0.13	0.11
A	lnvar	6.4	10.9	-0.34	0.11
A	lnMSE_weight	6.5	8.7	-0.27	0.1
A	lnMSE_FI	7	23.2	-0.44	0.11
A	lnMSE_visit_time	6.9	28.4	-0.18	0.11
A	lnMSE_n_visits	7.1	20.8	0.32	0.11
A	muscle_depth	6.5	36.6	-0.17	0.13
A	fat_depth	6.5	52.8	0.01	0.14
A	k1000	7.5	9.9	-0.83	0.02
B	lag_1_difference	8.7	6.2	0.1	0.11
B	skewness_difference	9	3.4	0.31	0.11
B	mean_speed	8.8	20.1	0.24	0.12
B	straight_1	8.8	15.4	0.09	0.11
B	adg_station	8.9	16.3	0.4	0.11
B	average_FI_station	8.8	33.6	0.35	0.11
B	fcr_station	8.8	22.8	0.1	0.11
B	QR_FI	9.1	9.4	-0.04	0.11
B	QR_visit_time	8.6	16.1	-0.02	0.11
B	lnvar_weight_standard	8.9	11.9	0.32	0.12
B	lnvar	9	10.9	0.05	0.11
B	lnMSE_weight	8.9	8.9	0.18	0.11
B	lnMSE_FI	9.2	23.3	0.27	0.11
B	lnMSE_visit_time	8.7	28.3	0.14	0.11
B	lnMSE_n_visits	9	20.8	-0.25	0.11
B	muscle_depth	8.2	36.6	0.04	0.12
B	fat_depth	9.1	52.7	0.15	0.13
B	k1000	8.6	9.9	0.76	0.03
lag_1_difference	skewness_difference	6.9	2.9	-0.1	0.11
lag_1_difference	mean_speed	6.2	20.3	0	0.11
lag_1_difference	straight_1	6	15.3	-0.04	0.09
lag_1_difference	adg_station	6.4	16.7	-0.05	0.09
lag_1_difference	average_FI_station	6.8	33.9	-0.09	0.1
lag_1_difference	fcr_station	6.8	22.9	0.02	0.11
lag_1_difference	QR_FI	6.5	9.4	0.42	0.08
lag_1_difference	QR_visit_time	6.9	16.3	0.29	0.09
lag_1_difference	lnvar_weight_standard	6.4	12	0.61	0.07
lag_1_difference	lnvar	6.4	11.4	0.53	0.03
lag_1_difference	lnMSE_weight	6.2	9	0.56	0.04
lag_1_difference	lnMSE_FI	6.6	23.5	0.16	0.1
lag_1_difference	lnMSE_visit_time	6.7	28.9	0.11	0.1
lag_1_difference	lnMSE_n_visits	6.9	20.7	0.04	0.11
lag_1_difference	muscle_depth	8	36.6	0.01	0.12
lag_1_difference	fat_depth	8.5	52.7	0.03	0.14
lag_1_difference	k1000	6.8	10.1	0.03	0.1
skewness_difference	mean_speed	2.8	19.9	0.46	0.12
skewness_difference	straight_1	2.7	17.2	-0.37	0.1
skewness_difference	adg_station	2.9	16.4	0.08	0.09
skewness_difference	average_FI_station	2.9	33.6	0.38	0.11
skewness_difference	fcr_station	2.9	22.8	0.3	0.11
skewness_difference	QR_FI	3.8	9.5	0.08	0.11
skewness_difference	QR_visit_time	4.6	16.2	0.07	0.11
skewness_difference	lnvar_weight_standard	3.1	12.1	0.15	0.12
skewness_difference	lnvar	3.1	11.1	0.32	0.11
skewness_difference	lnMSE_weight	3.2	9.1	0.45	0.11
skewness_difference	lnMSE_FI	3.3	23.3	0.28	0.12
skewness_difference	lnMSE_visit_time	3.1	28.4	0.05	0.12
skewness_difference	lnMSE_n_visits	3.3	20.7	0.01	0.11
skewness_difference	muscle_depth	4.8	36.4	0.16	0.12
skewness_difference	fat_depth	4.8	52.7	0.18	0.14
skewness_difference	k1000	4.3	10.3	0.19	0.11
mean_speed	straight_1	20.2	15.6	-0.62	0.1
mean_speed	adg_station	20.2	16.5	0.5	0.09
mean_speed	average_FI_station	20.9	33.8	0.67	0.1
mean_speed	fcr_station	20.2	22.9	0.41	0.11
mean_speed	QR_FI	20.2	9.6	0.09	0.11
mean_speed	QR_visit_time	20	16.2	0.22	0.11
mean_speed	lnvar_weight_standard	20	12.1	0.55	0.12
mean_speed	lnvar	20.1	11.4	0.74	0.09
mean_speed	lnMSE_weight	20	9.6	0.76	0.1
mean_speed	lnMSE_FI	19.8	23.8	0.8	0.07
mean_speed	lnMSE_visit_time	20.1	28.3	0.3	0.1
mean_speed	lnMSE_n_visits	20.2	20.8	-0.21	0.12
mean_speed	muscle_depth	20.2	36.7	-0.07	0.13
mean_speed	fat_depth	20.1	52.8	-0.07	0.15
mean_speed	k1000	20.1	10.6	0.46	0.11
straight_1	adg_station	15.6	16.3	0.38	0.06
straight_1	average_FI_station	15.3	33.8	0.01	0.08
straight_1	fcr_station	15.2	22.9	-0.41	0.08
straight_1	QR_FI	16	9.9	-0.67	0.04
straight_1	QR_visit_time	15.4	16.6	-0.62	0.04
straight_1	lnvar_weight_standard	15.3	12.2	-0.36	0.08
straight_1	lnvar	15.1	11	-0.77	0.04
straight_1	lnMSE_weight	15.3	8.9	-0.72	0.05
straight_1	lnMSE_FI	16	23.4	-0.73	0.04
straight_1	lnMSE_visit_time	15.7	28.4	-0.37	0.05
straight_1	lnMSE_n_visits	15.8	20.9	0.31	0.1
straight_1	muscle_depth	15.7	36.6	-0.04	0.12
straight_1	fat_depth	16	53	0.15	0.14
straight_1	k1000	15.4	10.3	-0.34	0.11
adg_station	average_FI_station	17.1	32.7	0.79	0.03
adg_station	fcr_station	17	23.2	0.01	0.07
adg_station	QR_FI	16.5	10.3	-0.7	0.03
adg_station	QR_visit_time	16.3	16.8	-0.48	0.06
adg_station	lnvar_weight_standard	16	11.9	0.19	0.07
adg_station	lnvar	16.7	11.2	0.05	0.08
adg_station	lnMSE_weight	16.7	9.3	0.09	0.08
adg_station	lnMSE_FI	16.5	23.5	0.15	0.1
adg_station	lnMSE_visit_time	16.1	28	-0.08	0.08
adg_station	lnMSE_n_visits	16.5	20.7	0.12	0.09
adg_station	muscle_depth	16.1	35.7	-0.18	0.09
adg_station	fat_depth	16	52.3	0.05	0.12
adg_station	k1000	16.6	10.5	0.15	0.1
average_FI_station	fcr_station	33.4	23.1	0.61	0.11
average_FI_station	QR_FI	34.6	10.6	-0.58	0.03
average_FI_station	QR_visit_time	34.2	16.6	-0.18	0.06
average_FI_station	lnvar_weight_standard	33.1	12.1	0.34	0.09
average_FI_station	lnvar	33.9	11.4	0.26	0.09
average_FI_station	lnMSE_weight	34	9.3	0.31	0.1
average_FI_station	lnMSE_FI	34	23.8	0.44	0.11
average_FI_station	lnMSE_visit_time	33.7	28.3	-0.04	0.08
average_FI_station	lnMSE_n_visits	33.8	20.8	0.06	0.1
average_FI_station	muscle_depth	33.7	36	-0.1	0.11
average_FI_station	fat_depth	33.6	52.4	0.18	0.14
average_FI_station	k1000	33.6	10.6	0.45	0.11
fcr_station	QR_FI	22.8	9.5	-0.02	0.11
fcr_station	QR_visit_time	22.9	16.3	0.3	0.1
fcr_station	lnvar_weight_standard	22.9	12.4	0.33	0.1
fcr_station	lnvar	22.8	11.1	0.37	0.1
fcr_station	lnMSE_weight	22.8	9	0.39	0.1
fcr_station	lnMSE_FI	22.7	23.3	0.49	0.1
fcr_station	lnMSE_visit_time	22.7	28.2	0.03	0.1
fcr_station	lnMSE_n_visits	22.8	20.6	-0.09	0.1
fcr_station	muscle_depth	22.8	36.5	0.05	0.12
fcr_station	fat_depth	23.3	53	0.23	0.14
fcr_station	k1000	22.7	10.1	0.52	0.11
QR_FI	QR_visit_time	9.6	16.6	0.72	0.02
QR_FI	lnvar_weight_standard	9.3	12.5	0.32	0.07
QR_FI	lnvar	9.4	11.2	0.53	0.06
QR_FI	lnMSE_weight	9.3	9.3	0.54	0.07
QR_FI	lnMSE_FI	9.7	23.3	0.44	0.07
QR_FI	lnMSE_visit_time	9.8	28.3	0.43	0.04
QR_FI	lnMSE_n_visits	9.6	20.7	-0.18	0.1
QR_FI	muscle_depth	9.9	36.5	0.05	0.11
QR_FI	fat_depth	9.5	52.7	-0.13	0.13
QR_FI	k1000	9.3	10.1	0.09	0.11
QR_visit_time	lnvar_weight_standard	16.3	12	0.39	0.07
QR_visit_time	lnvar	16.4	11.6	0.49	0.06
QR_visit_time	lnMSE_weight	16.2	9.6	0.51	0.07
QR_visit_time	lnMSE_FI	16.6	23.3	0.51	0.06
QR_visit_time	lnMSE_visit_time	15.9	28.6	-0.12	0.05
QR_visit_time	lnMSE_n_visits	16.4	20.8	-0.37	0.09
QR_visit_time	muscle_depth	16.6	36.5	0.01	0.11
QR_visit_time	fat_depth	16.3	52.9	-0.07	0.14
QR_visit_time	k1000	16.2	10.1	0.23	0.11
lnvar_weight_standard	lnvar	12	11.1	0.74	0.06
lnvar_weight_standard	lnMSE_weight	11.9	9.3	0.8	0.05
lnvar_weight_standard	lnMSE_FI	11.9	23.2	0.55	0.1
lnvar_weight_standard	lnMSE_visit_time	12.4	28.3	0.28	0.1
lnvar_weight_standard	lnMSE_n_visits	12.2	20.7	-0.07	0.1
lnvar_weight_standard	muscle_depth	13.5	36.6	-0.1	0.14
lnvar_weight_standard	fat_depth	13.7	52.7	-0.03	0.16
lnvar_weight_standard	k1000	12.5	10.3	0.38	0.11
lnvar	lnMSE_weight	11.1	9.2	0.93	0.02
lnvar	lnMSE_FI	11.2	23.3	0.78	0.06
lnvar	lnMSE_visit_time	11	28.8	0.36	0.07
lnvar	lnMSE_n_visits	11.2	20.8	-0.22	0.11
lnvar	muscle_depth	12.1	36.6	-0.02	0.13
lnvar	fat_depth	12.5	52.9	-0.1	0.14
lnvar	k1000	10.9	10	0.32	0.11
lnMSE_weight	lnMSE_FI	9.2	23.2	0.76	0.07
lnMSE_weight	lnMSE_visit_time	9	28.7	0.33	0.08
lnMSE_weight	lnMSE_n_visits	9.2	20.8	-0.18	0.1
lnMSE_weight	muscle_depth	10.3	36.6	-0.03	0.13
lnMSE_weight	fat_depth	10	52.8	-0.08	0.14
lnMSE_weight	k1000	8.9	9.9	0.38	0.1
lnMSE_FI	lnMSE_visit_time	23.3	28.7	0.49	0.04
lnMSE_FI	lnMSE_n_visits	23	20.6	-0.34	0.11
lnMSE_FI	muscle_depth	23.3	36.6	-0.02	0.13
lnMSE_FI	fat_depth	23.3	52.8	-0.04	0.14
lnMSE_FI	k1000	23.2	10.5	0.5	0.11
lnMSE_visit_time	lnMSE_n_visits	28.3	20.6	0	0.1
lnMSE_visit_time	muscle_depth	28.2	36.5	-0.02	0.12
lnMSE_visit_time	fat_depth	27.6	52.6	0	0.13
lnMSE_visit_time	k1000	28.3	10.2	0.13	0.11
lnMSE_n_visits	muscle_depth	20.9	36.4	0.08	0.12
lnMSE_n_visits	fat_depth	21.6	52.7	0.08	0.14
lnMSE_n_visits	k1000	20.8	10.5	-0.26	0.11
muscle_depth	fat_depth	36.5	52.7	0.02	0.14
muscle_depth	k1000	36.5	10.2	0.14	0.13
fat_depth	k1000	52.7	10.4	0.05	0.14
