# Supplementary material for: A promising resilience parameter for breeding: the use of weight and feed trajectories in growing pigs
Source: J Anim Sci Biotechnol. 2023 Aug 1;14:101. doi: 10.1186/s40104-023-00901-9 (PMC10391771; doi:10.1186/s40104-023-00901-9)
Supplement: Supplementary file 4 — Additional file 4: Table S2. Predictive abilities as Pearson correlation between masked breeding values and corrected phenotype. [file 40104_2023_901_MOESM4_ESM.xlsx]

## Sheet: PA as correlation sd
	Across family (sd)		Within family (sd)		Temporal
	BLUP	ssGBLUP	BLUP	ssGBLUP	BLUP	ssGBLUP
ADG	0.09 (.05)	0.17 (.04)	0.22 (.02)	0.25 (.02)	0..11	0.17
FI	0.13 (.05)	0.30 (.04)	0.26 (.02)	0.37 (.02)	0.15	0.33
FCR	0.18 (.05)	0.27 (.05)	0.29 (.02)	0.33 (.03)	0.15	0.24
A	0.03 (.04)	0.05 (.03)	0.06 (.03)	0.07 (.02)	0.03	0.07
B	0.04 (.03)	0.09 (.04)	0.11 (.02)	0.14 (.02)	0.05	0.13
k	0.07 (.03)	0.12 (.02)	0.16 (.02)	0.18 (.02)	0.06	0.13
Fat depth	0.26 (.04)	0.45 (.03)	0.40 (.02)	0.50 (.02)	0.15	0.33
Muscle depth	0.19 (.04)	0.35 (.04)	0.31 (.01)	0.40 (.02)	0.19	0.33
Lnvarweight	0.09 (.04)	0.12 (.04)	0.20 (.03)	0.19 (.03)	0.13	0.14
lnMSEweight	0.08 (.03)	0.10 (.03)	0.18 (.02)	0.17 (.02)	0.12	0.13
Lnvarweight_standardized	0.07 (.04)	0.12 (.03)	0.17 (.02)	0.18 (.03)	0.09	0.12
Skewweight	0.00 (.03)	0.02 (.03)	0.04 (.03)	0.04 (.03)	0.02	0.04
Lag1weight	0.05 (.03)	0.07 (.03)	0.10 (.02)	0.11 (.03)	0.03	0.07
Straightness	0.10 (.04)	0.15 (.03)	0.23 (.03)	0.23 (.03)	0.14	0.19
Mean speed	0.13 (.05)	0.18 (.04)	0.24 (.03)	0.27 (.02)	0.14	0.22
lnMSEFI	0.16 (.04)	0.25 (.04)	0.30 (.02)	0.33 (.02)	0.20	0.28
lnMSEdur	0.21 (.04)	0.32 (.04)	0.30 (.03)	0.36 (.02)	0.28	0.38
lnMSEn_visit	0.17 (.04)	0.24 (.04)	0.27 (.03)	0.29 (.02)	0.19	0.24
QRFI	0.08 (.03)	0.11 (.04)	0.14 (.02)	0.16 (.03)	0.14	0.15
QRdur	0.13 (.03)	0.19 (.03)	0.21 (.02)	0.24 (.02)	0.18	0.24
