# Supplementary material for: A promising resilience parameter for breeding: the use of weight and feed trajectories in growing pigs
Source: J Anim Sci Biotechnol. 2023 Aug 1;14:101. doi: 10.1186/s40104-023-00901-9 (PMC10391771; doi:10.1186/s40104-023-00901-9)
Supplement: Supplementary file 6 — Additional file 6: Table S3. Estimated genetic correlations between the full dataset and reduced datasets. [file 40104_2023_901_MOESM6_ESM.xlsx]

## Sheet: Sheet1
Trait1	Trait2	genetic_correlation_1_2
adg_station_full	adg_station_early	0.73
adg_station_full	adg_station_middle	0.82
adg_station_full	adg_station_late	0.71
adg_station_early	adg_station_middle	0.35
adg_station_early	adg_station_late	0.24
adg_station_middle	adg_station_late	0.41
average_FI_station_full	average_FI_station_early	0.89
average_FI_station_full	average_FI_station_middle	0.97
average_FI_station_full	average_FI_station_late	0.91
average_FI_station_early	average_FI_station_middle	0.84
average_FI_station_early	average_FI_station_late	0.65
average_FI_station_middle	average_FI_station_late	0.87
fcr_station_full	fcr_station_early	0.65
fcr_station_full	fcr_station_middle	0.83
fcr_station_full	fcr_station_late	0.85
fcr_station_early	fcr_station_middle	0.34
fcr_station_early	fcr_station_late	0.38
fcr_station_middle	fcr_station_late	0.66
A_full	A_early	0.36
A_full	A_middle	0.7
A_full	A_late	0.81
A_early	A_middle	0.69
A_early	A_late	0.57
A_middle	A_late	0.58
B_full	B_early	0.31
B_full	B_middle	0.75
B_full	B_late	0.84
B_early	B_middle	0.73
B_early	B_late	0.81
B_middle	B_late	0.68
k1000_full	k1000_early	0.29
k1000_full	k1000_middle	0.72
k1000_full	k1000_late	0.87
k1000_early	k1000_middle	0.67
k1000_early	k1000_late	0.38
k1000_middle	k1000_late	0.51
lnvar_full	lnvar_early	0.86
lnvar_full	lnvar_middle	0.89
lnvar_full	lnvar_late	0.81
lnvar_early	lnvar_middle	0.61
lnvar_early	lnvar_late	0.65
lnvar_middle	lnvar_late	0.78
lnMSE_weight_full	lnMSE_weight_early	0.83
lnMSE_weight_full	lnMSE_weight_middle	0.82
lnMSE_weight_full	lnMSE_weight_late	0.73
lnMSE_weight_early	lnMSE_weight_middle	0.64
lnMSE_weight_early	lnMSE_weight_late	0.66
lnMSE_weight_middle	lnMSE_weight_late	0.78
lnvar_weight_standard_full	lnvar_weight_standard_early	0.85
lnvar_weight_standard_full	lnvar_weight_standard_middle	0.71
lnvar_weight_standard_full	lnvar_weight_standard_late	0.63
lnvar_weight_standard_early	lnvar_weight_standard_middle	0.68
lnvar_weight_standard_early	lnvar_weight_standard_late	0.45
lnvar_weight_standard_middle	lnvar_weight_standard_late	0.53
skewness_difference_full	skewness_difference_early	0.21
skewness_difference_full	skewness_difference_middle	0.6
skewness_difference_full	skewness_difference_late	0.17
skewness_difference_early	skewness_difference_middle	0.13
skewness_difference_early	skewness_difference_late	-0.15
skewness_difference_middle	skewness_difference_late	0.12
lag_1_difference_full	lag_1_difference_early	0.57
lag_1_difference_full	lag_1_difference_middle	0.44
lag_1_difference_full	lag_1_difference_late	0.65
lag_1_difference_early	lag_1_difference_middle	0.14
lag_1_difference_early	lag_1_difference_late	0.34
lag_1_difference_middle	lag_1_difference_late	0.35
straight_1_full	straight_1_early	0.79
straight_1_full	straight_1_middle	0.87
straight_1_full	straight_1_late	0.83
straight_1_early	straight_1_middle	0.55
straight_1_early	straight_1_late	0.5
straight_1_middle	straight_1_late	0.72
mean_speed_full	mean_speed_early	0.92
mean_speed_full	mean_speed_middle	0.9
mean_speed_full	mean_speed_late	0.81
mean_speed_early	mean_speed_middle	0.68
mean_speed_early	mean_speed_late	0.58
mean_speed_middle	mean_speed_late	0.6
lnMSE_FI_full	lnMSE_FI_early	0.9
lnMSE_FI_full	lnMSE_FI_middle	0.97
lnMSE_FI_full	lnMSE_FI_late	0.95
lnMSE_FI_early	lnMSE_FI_middle	0.88
lnMSE_FI_early	lnMSE_FI_late	0.8
lnMSE_FI_middle	lnMSE_FI_late	0.89
lnMSE_visit_time_full	lnMSE_visit_time_early	0.93
lnMSE_visit_time_full	lnMSE_visit_time_middle	0.96
lnMSE_visit_time_full	lnMSE_visit_time_late	0.88
lnMSE_visit_time_early	lnMSE_visit_time_middle	0.88
lnMSE_visit_time_early	lnMSE_visit_time_late	0.73
lnMSE_visit_time_middle	lnMSE_visit_time_late	0.86
lnMSE_n_visits_full	lnMSE_n_visits_early	0.97
lnMSE_n_visits_full	lnMSE_n_visits_middle	0.96
lnMSE_n_visits_full	lnMSE_n_visits_late	0.95
lnMSE_n_visits_early	lnMSE_n_visits_middle	0.93
lnMSE_n_visits_early	lnMSE_n_visits_late	0.87
lnMSE_n_visits_middle	lnMSE_n_visits_late	0.9
QR_FI_full	QR_FI_early	0.8
QR_FI_full	QR_FI_middle	0.92
QR_FI_full	QR_FI_late	0.74
QR_FI_early	QR_FI_middle	0.51
QR_FI_early	QR_FI_late	0.29
QR_FI_middle	QR_FI_late	0.48
QR_visit_time_full	QR_visit_time_early	0.86
QR_visit_time_full	QR_visit_time_middle	0.94
QR_visit_time_full	QR_visit_time_late	0.78
QR_visit_time_early	QR_visit_time_middle	0.47
QR_visit_time_early	QR_visit_time_late	0.36
QR_visit_time_middle	QR_visit_time_late	0.49
